# Supplementary material for: Analysis of Movement Variability in Cycling: An Exploratory Study
Source: Sensors (Basel). 2023 May 22;23(10):4972. doi: 10.3390/s23104972 (PMC10223996; doi:10.3390/s23104972)
Supplement: Supplementary file 1 [file sensors-23-04972-s001.zip]

Archive with 1 entries (1 files):
- sensors-2371126-supplementary.pdf
